# Supplementary material for: Maternal Uniparental Disomy of Chromosome 20 (UPD(20)mat) as Differential Diagnosis of Silver Russell Syndrome: Identification of Three New Cases
Source: Genes (Basel). 2021 Apr 17;12(4):588. doi: 10.3390/genes12040588 (PMC8073552; doi:10.3390/genes12040588)
Supplement: Supplementary file 1 [file genes-12-00588-s001.zip]

Archive with 1 entries (1 files):
- genes-1164878-supplementary.pdf
